# Supplementary material for: Bolivia’s Path to Lower Emissions: Sugar Cane Ethanol and GREET Model Insights into Ethanol-Gasoline Blends
Source: ACS Omega. 2025 Jun 12;10(24):25350–61. doi: 10.1021/acsomega.5c00346 (PMC12199017; doi:10.1021/acsomega.5c00346)
Supplement: Supplementary file 2 [file ao5c00346_si_002.xlsx]

## Sheet: Units and Data
		UNITS
		Quantities in each spreadsheet is expressed in number of cars or number of vehicles
		SUVs	Sport Utility Vehicles
		CUVs	Crossover Utility Vehicles
		All data was collected directly from the INE (Bolivian National Statistics Institute) database.
		REFERENCES
		INE. Parque Automotor. Instituto Nacional de Estadística, , 2023. Disponível em: <https://www.ine.gob.bo/index.php/estadisticas-economicas/transportes/parque-automotor-introduccion/>. Acesso em: 20 fev. 2024
		INE. Parque Automotor. , 2024. Disponível em: <https://www.ine.gob.bo/index.php/estadisticas-economicas/transportes/parque-automotor-cuadros-estadisticos/>. Acesso em: 4 jul. 2024

## Sheet: Vehicular Fleet
						601866
									Table Nº 1.4 BOLIVIA: MOTOR PARK BY TYPE OF SERVICE, VEHICLE CLASS AND MODEL, 2003 - 2023 (Number of vehicles)
	SERVICE TYPE (4)/VEHICLE CLASS/MODEL (3)	2003	2004	2005	2006	2007	2008	2009	2010	2011	2012	2013	2014	2015	2016	2017	2018	2019	2020	2021	2022	2023
	TOTAL	443888	493893	536578	601790	699646	842857	905870	961228	1082984	1206751	1326833	1456428	1574552	1711005	1800354	1910127	2013400	2109117	2226662	2346392	2470622
	PARTICULAR	352828	400178	438585	506339	601866	744451	807268	860380	972276	1096684	1213762	1335447	1448980	1573529	1670659	1772003	1868438	1956078	2067802	2182201	2302724
	Ambulance(5)	0	0	0	0	0	0	0	0	0	0	0	0	0	0	0	0	236	282	275	277	291
	≤ 1969	0	0	0	0	0	0	0	0	0	0	0	0	0	0	0	0	0	0	0	0	0
	1970 - 1975	0	0	0	0	0	0	0	0	0	0	0	0	0	0	0	0	0	0	0	0	0
	1976 - 1980	0	0	0	0	0	0	0	0	0	0	0	0	0	0	0	0	0	0	0	0	0
	1981 - 1985	0	0	0	0	0	0	0	0	0	0	0	0	0	0	0	0	0	0	0	0	0
	1986 - 1990	0	0	0	0	0	0	0	0	0	0	0	0	0	0	0	0	0	0	1	1	1
	1991 - 1995	0	0	0	0	0	0	0	0	0	0	0	0	0	0	0	0	4	4	4	4	6
	1996 - 2000	0	0	0	0	0	0	0	0	0	0	0	0	0	0	0	0	14	16	16	16	16
	2001 - 2005	0	0	0	0	0	0	0	0	0	0	0	0	0	0	0	0	2	1	1	3	4
	2006 - 2010	0	0	0	0	0	0	0	0	0	0	0	0	0	0	0	0	87	99	100	100	105
	2011 - 2015	0	0	0	0	0	0	0	0	0	0	0	0	0	0	0	0	95	116	111	105	106
	2016 - 2020	0	0	0	0	0	0	0	0	0	0	0	0	0	0	0	0	34	45	41	42	45
	2021 - 2025	0	0	0	0	0	0	0	0	0	0	0	0	0	0	0	0	0	1	1	6	8
	Unspecified	0	0	0	0	0	0	0	0	0	0	0	0	0	0	0	0	0	0	0	0	0
	Automobile	110502	122659	131367	145527	158540	175169	183582	191670	204008	217492	234775	253311	269605	286396	301051	314659	328811	337898	348865	358123	367829
	≤ 1969	2086	2227	2260	2324	2335	2237	2265	2273	2286	2308	2316	2428	2433	2544	2595	2612	2638	2651	2656	2664	2676
	1970 - 1975	5248	5449	5489	5710	5650	5531	5569	5577	5578	5590	5610	5814	5822	5982	6111	6117	6125	6134	6138	6132	6129
	1976 - 1980	11567	12170	12263	12950	13009	12681	12777	12773	12799	12842	12876	13255	13268	13631	13969	13960	13934	13932	13919	13888	13833
	1981 - 1985	24793	25930	26113	26837	26826	26784	26944	26958	27026	27137	27227	27542	27577	28208	27899	27882	27862	27846	27837	27826	27775
	1986 - 1990	37078	39810	40273	40976	40773	41595	41813	41904	41979	42367	42596	42872	42981	44093	43571	43581	43597	43533	43573	43603	43628
	1991 - 1995	19884	24283	28675	33980	37902	42630	43205	43158	44473	45101	45306	45455	45546	45986	45860	45871	45875	45781	45798	45829	45864
	1996 - 2000	8411	10036	12579	18265	26423	35988	37523	37544	39103	39534	39644	39692	39741	39753	39834	39802	39787	39729	39747	39761	39767
	2001 - 2005	1435	2754	3636	4071	4613	5747	10226	12027	12742	12935	12966	12988	12981	12986	12985	12969	12988	12986	12975	12979	12987
	2006 - 2010	0	0	79	414	1009	1976	3260	8767	13509	18142	22895	24070	24140	24150	24153	24123	24126	24088	24106	24115	24133
	2011 - 2015	0	0	0	0	0	0	0	0	4511	11522	23337	39195	51223	54888	56118	56146	56085	55969	55951	55948	55983
	2016 - 2020	0	0	0	0	0	0	0	0	0	0	0	0	3893	14175	27956	41596	55794	62002	63736	64109	64184
	2021 - 2025	0	0	0	0	0	0	0	0	0	0	0	0	0	0	0	0	0	3247	12429	21269	30870
	Unspecified	0	0	0	0	0	0	0	689	2	14	2	0	0	0	0	0	0	0	0	0	0
	Bus(1)	1331	1617	1769	1988	2361	2881	3549	3794	3813	4292	4655	4984	5285	5653	6150	6424	6679	6656	6716	6838	7029
	≤ 1969	101	109	109	114	124	145	162	170	163	185	193	201	202	210	256	259	263	256	251	245	240
	1970 - 1975	196	224	221	251	261	303	364	367	353	380	402	408	410	428	517	524	518	513	513	499	485
	1976 - 1980	298	338	343	365	374	493	625	657	638	698	762	778	782	813	922	925	926	900	889	871	857
	1981 - 1985	143	168	174	182	218	277	334	342	350	364	393	407	409	447	450	453	465	464	464	463	464
	1986 - 1990	311	376	381	426	474	624	774	809	815	872	917	939	952	1015	1021	1028	1034	1022	1012	1011	1018
	1991 - 1995	202	279	343	426	570	665	779	852	868	967	1020	1063	1076	1119	1166	1176	1176	1178	1197	1194	1200
	1996 - 2000	77	116	193	218	304	299	357	380	377	448	448	456	460	484	500	521	527	529	531	537	547
	2001 - 2005	3	7	5	6	26	38	78	107	90	91	93	101	117	132	136	149	157	160	159	165	175
	2006 - 2010	0	0	0	0	10	37	76	110	128	173	188	228	245	232	248	257	285	289	292	313	323
	2011 - 2015	0	0	0	0	0	0	0	0	31	114	239	403	572	571	626	668	717	727	733	761	800
	2016 - 2020	0	0	0	0	0	0	0	0	0	0	0	0	60	202	308	464	611	614	667	722	766
	2021 - 2025	0	0	0	0	0	0	0	0	0	0	0	0	0	0	0	0	0	4	8	57	154
	Unspecified	0	0	0	0	0	0	0	0	0	0	0	0	0	0	0	0	0	0	0	0	0
	Truck	29851	35072	37184	42729	49419	59003	64543	67529	73672	77797	81837	85822	88894	93804	96398	98858	101320	103117	105440	108006	110925
	≤ 1969	2152	2401	2428	2597	2620	2564	2715	2731	2776	2803	2890	3063	3093	3389	3456	3477	3499	3509	3548	3633	3771
	1970 - 1975	3149	3712	3716	3943	3928	4066	4266	4319	4385	4449	4575	4715	4754	5081	5146	5139	5166	5141	5204	5367	5583
	1976 - 1980	5809	6744	6748	7165	7236	7900	8428	8546	8707	8870	9093	9335	9389	9850	9851	9832	9876	9860	10028	10299	10564
	1981 - 1985	4646	5572	5678	6042	6378	7281	7865	7930	8149	8303	8445	8475	8447	8715	8644	8663	8655	8651	8704	8785	8895
	1986 - 1990	7998	9364	10032	10953	12213	14408	15339	15510	16210	16502	16652	16724	16721	16992	16924	16955	16986	16974	17042	17158	17319
	1991 - 1995	4033	4857	5821	8013	10433	13190	14215	14439	16223	16824	16955	16995	16994	17265	17054	17059	17102	17095	17183	17254	17335
	1996 - 2000	1922	2085	2287	3521	5879	8578	9538	9729	10839	11127	11113	11077	11038	11066	11100	11064	11113	11063	11052	11071	11112
	2001 - 2005	142	337	466	448	476	555	1427	2915	3700	3887	3919	3954	3957	3957	3961	3971	3977	3974	3985	4037	4052
	2006 - 2010	0	0	8	47	256	461	750	1360	1868	2614	3666	4877	5426	5515	5513	5548	5584	5588	5631	5632	5663
	2011 - 2015	0	0	0	0	0	0	0	0	815	2417	4528	6607	8823	9976	10664	10991	11265	11320	11341	11380	11416
	2016 - 2020	0	0	0	0	0	0	0	0	0	0	0	0	252	1998	4085	6159	8097	9682	10042	10361	10630
	2021 - 2025	0	0	0	0	0	0	0	0	0	0	0	0	0	0	0	0	0	260	1680	3029	4585
	Unspecified	0	0	0	0	0	0	0	50	0	1	1	0	0	0	0	0	0	0	0	0	0
	Pick-up truck	57342	62429	65132	68538	73072	81035	86920	93565	104035	114889	126372	138973	150170	163979	170713	178878	185742	190939	198519	205367	213764
	≤ 1969	3619	3832	3871	3951	3924	3845	3874	3882	3891	3920	3953	4089	4093	4541	4211	4217	4223	4221	4238	4243	4249
	1970 - 1975	5443	5650	5703	5821	5794	5714	5765	5770	5793	5816	5847	5985	5993	6593	6063	6075	6077	6058	6054	6038	6035
	1976 - 1980	5847	6149	6226	6387	6407	6325	6380	6395	6446	6501	6540	6688	6707	7544	6794	6801	6803	6785	6783	6783	6781
	1981 - 1985	7664	8019	8108	8292	8269	8273	8310	8322	8382	8436	8478	8572	8590	9291	8627	8627	8618	8623	8629	8629	8624
	1986 - 1990	12123	12945	13161	13281	13258	13370	13431	13466	13728	13849	13887	13971	13994	14558	14026	14016	14024	14007	14011	14018	14017
	1991 - 1995	11045	11905	12395	13221	13700	14765	14981	15023	15542	15725	15750	15827	15821	16312	15851	15850	15840	15839	15852	15858	15891
	1996 - 2000	9536	10464	10868	11646	13208	15887	16510	16605	17425	17658	17701	17732	17751	17952	17776	17765	17769	17765	17772	17779	17800
	2001 - 2005	2065	3465	4680	5189	6163	8210	10448	12799	13793	13995	14048	14082	14092	14090	14106	14104	14109	14106	14091	14096	14082
	2006 - 2010	0	0	120	750	2349	4646	7221	10864	14915	19459	24056	27623	28670	28770	28791	28793	28799	28810	28803	28801	28810
	2011 - 2015	0	0	0	0	0	0	0	0	4118	9526	16108	24404	33392	36752	38181	38466	38516	38525	38511	38513	38541
	2016 - 2020	0	0	0	0	0	0	0	0	0	0	0	0	1067	7576	16287	24164	30964	35417	36684	36813	36897
	2021 - 2025	0	0	0	0	0	0	0	0	0	0	0	0	0	0	0	0	0	783	7091	13796	22037
	Unspecified	0	0	0	0	0	0	0	439	2	4	4	0	0	0	0	0	0	0	0	0	0
	Van	578	738	892	972	1101	1341	1530	1804	2986	4927	7012	8237	9367	10956	12120	13135	13959	14472	15031	15493	15933
	≤ 1969	1	2	2	2	2	2	2	2	2	2	2	3	3	3	3	3	3	3	3	8	8
	1970 - 1975	3	3	4	4	4	4	4	4	4	4	4	4	4	4	5	5	5	5	5	7	7
	1976 - 1980	6	9	9	12	12	11	11	11	11	11	11	11	11	13	13	14	14	14	17	19	19
	1981 - 1985	13	14	14	15	15	17	17	17	21	22	22	22	22	23	24	24	24	24	25	24	26
	1986 - 1990	24	35	42	42	45	51	51	52	60	65	66	66	66	68	67	69	74	78	80	85	83
	1991 - 1995	32	48	66	77	79	88	94	98	133	152	156	157	157	157	161	162	166	165	173	176	178
	1996 - 2000	338	380	413	428	447	495	504	506	563	587	592	590	586	585	585	577	580	578	580	588	589
	2001 - 2005	161	247	326	336	347	384	411	430	836	871	872	872	868	865	862	862	862	862	859	865	863
	2006 - 2010	0	0	16	56	150	289	436	581	951	2379	3819	3972	3963	3947	3935	3922	3912	3876	3874	3870	3856
	2011 - 2015	0	0	0	0	0	0	0	0	405	834	1468	2540	3548	4322	4435	4436	4431	4403	4405	4395	4387
	2016 - 2020	0	0	0	0	0	0	0	0	0	0	0	0	139	969	2030	3061	3888	4412	4598	4675	4707
	2021 - 2025	0	0	0	0	0	0	0	0	0	0	0	0	0	0	0	0	0	52	412	781	1210
	Unspecified	0	0	0	0	0	0	0	103	0	0	0	0	0	0	0	0	0	0	0	0	0
	Jeep	31311	33771	36030	39033	41722	45581	46511	47206	49470	51015	52757	54792	56550	58869	59372	60588	61154	61658	62332	63437	64181
	≤ 1969	2046	2196	2242	2278	2293	2222	2232	2237	2252	2269	2286	2374	2384	2565	2392	2406	2408	2421	2433	2441	2440
	1970 - 1975	2287	2389	2417	2441	2436	2393	2405	2409	2420	2435	2443	2508	2519	2690	2532	2534	2535	2534	2535	2527	2524
	1976 - 1980	3653	3769	3814	3867	3850	3818	3822	3828	3831	3844	3860	3919	3924	4143	3930	3935	3933	3932	3934	3934	3934
	1981 - 1985	3001	3093	3139	3151	3136	3127	3132	3133	3149	3164	3165	3188	3186	3296	3184	3187	3182	3182	3173	3172	3170
	1986 - 1990	8288	8821	9001	9041	8979	9052	9059	9046	9136	9182	9194	9204	9212	9315	9212	9209	9198	9204	9205	9199	9198
	1991 - 1995	6691	7745	8902	10391	11372	13144	13348	13356	13990	14165	14172	14195	14209	14247	14211	14196	14204	14213	14221	14220	14222
	1996 - 2000	4393	4537	5062	6212	7679	9353	9586	9590	10127	10230	10251	10259	10274	10287	10271	10265	10268	10264	10261	10256	10266
	2001 - 2005	952	1221	1412	1453	1502	1582	1641	1647	1661	1674	1678	1679	1683	1684	1684	1683	1682	1683	1691	1701	1699
	2006 - 2010	0	0	41	199	475	890	1286	1664	1719	1754	1791	1797	1798	1800	1801	1802	1796	1796	1788	1792	1798
	2011 - 2015	0	0	0	0	0	0	0	0	1185	2295	3917	5669	6356	6413	6446	6474	6480	6475	6482	6496	6504
	2016 - 2020	0	0	0	0	0	0	0	0	0	0	0	0	1005	2429	3709	4897	5468	5770	5787	5793	5796
	2021 - 2025	0	0	0	0	0	0	0	0	0	0	0	0	0	0	0	0	0	184	822	1906	2630
	Unspecified	0	0	0	0	0	0	0	296	0	3	0	0	0	0	0	0	0	0	0	0	0
	Heavy Machinery	0	0	0	0	0	0	0	0	0	0	0	0	0	0	0	51	87	98	117	126	150
	≤ 1969	0	0	0	0	0	0	0	0	0	0	0	0	0	0	0	0	3	3	3	3	3
	1970 - 1975	0	0	0	0	0	0	0	0	0	0	0	0	0	0	0	1	1	1	1	1	1
	1976 - 1980	0	0	0	0	0	0	0	0	0	0	0	0	0	0	0	0	2	2	5	5	6
	1981 - 1985	0	0	0	0	0	0	0	0	0	0	0	0	0	0	0	4	7	8	10	10	10
	1986 - 1990	0	0	0	0	0	0	0	0	0	0	0	0	0	0	0	5	5	5	8	9	11
	1991 - 1995	0	0	0	0	0	0	0	0	0	0	0	0	0	0	0	1	1	1	2	3	4
	1996 - 2000	0	0	0	0	0	0	0	0	0	0	0	0	0	0	0	4	11	14	14	15	18
	2001 - 2005	0	0	0	0	0	0	0	0	0	0	0	0	0	0	0	13	23	25	27	28	32
	2006 - 2010	0	0	0	0	0	0	0	0	0	0	0	0	0	0	0	9	16	19	24	27	33
	2011 - 2015	0	0	0	0	0	0	0	0	0	0	0	0	0	0	0	10	12	12	15	16	17
	2016 - 2020	0	0	0	0	0	0	0	0	0	0	0	0	0	0	0	4	6	8	8	9	9
	2021 - 2025	0	0	0	0	0	0	0	0	0	0	0	0	0	0	0	0	0	0	0	0	6
	Unspecified	0	0	0	0	0	0	0	0	0	0	0	0	0	0	0	0	0	0	0	0	0
	Urban Bus	2980	3967	3963	4267	5078	7315	8013	8536	8349	9483	10010	10373	10766	11096	11651	11943	12094	12011	11958	11934	11956
	≤ 1969	86	93	91	103	106	118	135	134	126	141	153	151	150	156	185	184	179	177	173	163	156
	1970 - 1975	275	325	323	345	346	519	617	637	509	683	751	761	763	798	910	915	907	890	875	821	782
	1976 - 1980	471	606	589	651	668	1010	1159	1191	964	1287	1443	1455	1462	1531	1654	1666	1656	1611	1536	1408	1329
	1981 - 1985	499	679	651	721	765	1040	1108	1179	1073	1328	1417	1461	1490	1542	1602	1621	1648	1620	1609	1624	1640
	1986 - 1990	1111	1528	1489	1550	1844	2629	2808	3062	3213	3362	3422	3560	3723	3796	3879	3985	4063	4063	4068	4133	4170
	1991 - 1995	422	587	646	723	1057	1588	1729	1821	1899	2039	2079	2159	2252	2302	2358	2460	2519	2519	2552	2606	2670
	1996 - 2000	108	128	137	135	240	342	365	383	404	437	463	480	497	506	514	543	555	558	562	567	576
	2001 - 2005	8	21	36	38	43	53	66	106	128	129	139	143	153	155	161	163	171	173	177	175	177
	2006 - 2010	0	0	1	1	9	16	26	23	33	66	95	135	138	138	130	126	126	126	128	133	136
	2011 - 2015	0	0	0	0	0	0	0	0	0	11	48	68	138	159	213	226	222	225	227	242	255
	2016 - 2020	0	0	0	0	0	0	0	0	0	0	0	0	0	13	45	54	48	49	51	62	65
	2021 - 2025	0	0	0	0	0	0	0	0	0	0	0	0	0	0	0	0	0	0	0	0	0
	Unspecified	0	0	0	0	0	0	0	0	0	0	0	0	0	0	0	0	0	0	0	0	0
	Minibus	13852	17884	19746	23919	29296	38972	42659	47064	46493	56472	64349	68407	73580	81596	89882	95707	100379	101383	104533	106871	109100
	≤ 1969	54	57	56	64	65	61	61	61	60	61	61	63	63	76	73	74	74	74	72	72	72
	1970 - 1975	50	56	56	58	58	58	63	63	63	64	64	66	66	76	69	70	70	70	70	70	68
	1976 - 1980	313	348	350	384	381	380	424	427	426	430	429	432	431	458	451	452	452	454	454	451	450
	1981 - 1985	1805	2063	2058	2245	2242	2367	2637	2640	2559	2671	2733	2740	2743	2810	2836	2840	2843	2845	2841	2838	2819
	1986 - 1990	5974	7032	7170	7433	7288	8185	8709	8779	8051	8985	9401	9437	9488	9713	9954	9959	9951	9933	9931	9940	9960
	1991 - 1995	4558	6706	7767	9125	10384	12925	13157	13121	11881	13523	14151	14168	14196	14396	14848	14842	14858	14759	14749	14768	14784
	1996 - 2000	950	1406	2022	4213	8115	12796	12870	12714	11833	13128	13516	13496	13486	13541	13752	13739	13726	13599	13594	13573	13563
	2001 - 2005	148	216	264	354	654	1985	4391	8299	8459	9016	9164	9060	9045	9076	9132	9131	9117	9055	9040	9049	9041
	2006 - 2010	0	0	3	43	109	215	347	876	2464	5121	8064	8153	8110	8066	8057	8032	8023	7924	7907	7912	7904
	2011 - 2015	0	0	0	0	0	0	0	0	697	3473	6766	10792	14512	15218	15186	15027	14912	14605	14564	14569	14611
	2016 - 2020	0	0	0	0	0	0	0	0	0	0	0	0	1440	8166	15524	21541	26353	27978	29682	29596	29651
	2021 - 2025	0	0	0	0	0	0	0	0	0	0	0	0	0	0	0	0	0	87	1629	4033	6177
	Unspecified	0	0	0	0	0	0	0	84	0	0	0	0	0	0	0	0	0	0	0	0	0
	Motorcycle	14386	17828	20959	24980	31078	40367	51857	67460	98092	157855	211253	268780	323539	377365	424103	474004	520479	575309	640597	709657	782576
	≤ 1969	109	130	135	145	146	145	146	146	157	166	169	175	179	200	188	190	196	197	199	198	201
	1970 - 1975	219	244	253	257	259	256	257	257	264	276	278	286	287	366	290	291	289	294	297	298	302
	1976 - 1980	1398	1589	1636	1658	1658	1614	1621	1629	1661	1694	1710	1775	1785	2326	1810	1820	1823	1830	1838	1836	1835
	1981 - 1985	1369	1587	1650	1671	1687	1688	1727	1756	1801	1854	1892	1975	2009	2244	2051	2067	2082	2092	2108	2111	2124
	1986 - 1990	3003	3453	3567	3682	3775	3812	3905	3969	4118	4258	4372	4557	4628	5051	4742	4767	4784	4811	4853	4865	4877
	1991 - 1995	2730	3146	3333	3518	3726	3793	3950	4126	4486	4858	5127	5420	5594	6057	5862	5975	6054	6147	6237	6296	6345
	1996 - 2000	4310	5123	5450	5615	5783	5826	5999	6215	6623	7101	7472	7897	8256	8614	8747	8908	9049	9177	9333	9416	9486
	2001 - 2005	1248	2556	4905	6668	6919	8164	8487	8802	9460	10614	11655	12732	13551	14193	14643	15072	15432	15720	16019	16298	16488
	2006 - 2010	0	0	30	1766	7125	15069	25765	40169	53059	66280	70961	76282	78438	80150	81232	82462	83255	84046	84863	85438	85904
	2011 - 2015	0	0	0	0	0	0	0	0	16461	60751	107615	157681	206098	227329	234837	239009	241283	243620	245786	247116	248079
	2016 - 2020	0	0	0	0	0	0	0	0	0	0	0	0	2714	30835	69701	113443	156232	200083	211448	215643	218197
	2021 - 2025	0	0	0	0	0	0	0	0	0	0	0	0	0	0	0	0	0	7292	57616	120142	188738
	Unspecified	0	0	0	0	0	0	0	391	2	3	2	0	0	0	0	0	0	0	0	0	0
	Quad Bike	65	110	132	155	197	301	459	614	905	1378	1964	2673	3355	3852	4245	4526	4723	4948	5214	5453	5666
	≤ 1969	0	0	0	0	0	0	0	0	0	0	0	0	0	0	0	0	0	0	0	0	0
	1970 - 1975	0	0	0	0	0	0	0	0	0	0	0	0	0	0	0	0	0	0	0	0	0
	1976 - 1980	0	0	0	0	0	0	0	0	0	0	0	0	0	0	0	0	0	0	0	0	0
	1981 - 1985	0	0	0	0	0	0	0	0	0	0	0	0	0	1	1	1	1	1	1	1	1
	1986 - 1990	1	3	3	3	3	3	3	3	3	5	5	8	8	8	8	8	8	8	8	8	8
	1991 - 1995	6	8	9	9	9	9	9	9	9	9	10	11	11	11	12	12	12	12	12	12	12
	1996 - 2000	30	44	48	50	53	53	54	55	62	67	69	79	83	86	89	92	93	93	94	96	97
	2001 - 2005	28	55	72	85	92	108	123	129	138	158	174	193	205	215	220	231	234	238	242	246	247
	2006 - 2010	0	0	0	8	40	128	270	418	581	790	994	1153	1256	1331	1387	1438	1469	1499	1539	1556	1568
	2011 - 2015	0	0	0	0	0	0	0	0	112	349	712	1229	1770	2034	2143	2221	2260	2297	2336	2368	2386
	2016 - 2020	0	0	0	0	0	0	0	0	0	0	0	0	22	166	385	523	646	786	880	935	953
	2021 - 2025	0	0	0	0	0	0	0	0	0	0	0	0	0	0	0	0	0	14	102	231	394
	Unspecified	0	0	0	0	0	0	0	0	0	0	0	0	0	0	0	0	0	0	0	0	0
	Torpedo	8	15	21	45	61	70	90	96	85	86	80	78	75	74	105	77	68	67	67	66	61
	≤ 1969	0	0	1	1	1	0	0	0	0	0	0	0	0	0	0	0	0	0	0	0	0
	1970 - 1975	1	1	1	1	1	1	1	1	1	1	1	1	1	1	1	1	1	1	1	1	1
	1976 - 1980	0	2	2	3	5	3	3	3	3	4	4	4	4	4	5	5	4	4	4	3	3
	1981 - 1985	0	1	3	7	7	5	7	6	4	4	3	2	3	3	3	3	3	3	2	3	2
	1986 - 1990	2	4	5	11	22	26	28	28	25	25	25	24	21	20	17	16	15	15	16	16	13
	1991 - 1995	0	0	1	10	11	13	21	20	18	19	18	19	20	18	17	17	15	15	14	13	13
	1996 - 2000	5	7	7	9	9	12	20	28	26	25	22	21	20	20	20	17	17	17	17	17	16
	2001 - 2005	0	0	1	3	5	10	10	10	8	8	6	6	5	5	5	5	4	4	4	4	3
	2006 - 2010	0	0	0	0	0	0	0	0	0	0	1	1	1	2	0	0	0	0	0	0	1
	2011 - 2015	0	0	0	0	0	0	0	0	0	0	0	0	0	1	35	10	6	5	5	6	7
	2016 - 2020	0	0	0	0	0	0	0	0	0	0	0	0	0	0	2	3	3	3	4	3	2
	2021 - 2025	0	0	0	0	0	0	0	0	0	0	0	0	0	0	0	0	0	0	0	0	0
	Unspecified	0	0	0	0	0	0	0	0	0	0	0	0	0	0	0	0	0	0	0	0	0
	Tractor Trailer	350	581	1087	1818	2470	3689	5359	5953	6678	7410	8368	9084	9460	10191	11052	11437	12054	12421	13127	13999	14686
	≤ 1969	0	0	0	0	0	0	0	0	0	0	2	1	1	1	1	1	1	1	2	3	7
	1970 - 1975	7	6	7	7	7	8	9	10	10	9	9	11	13	14	19	19	22	27	32	56	96
	1976 - 1980	9	20	17	18	23	34	39	42	43	44	62	82	92	92	102	108	110	110	128	168	222
	1981 - 1985	34	69	77	100	131	185	227	238	254	270	270	297	302	305	304	308	314	319	342	383	398
	1986 - 1990	76	134	233	370	512	637	768	778	820	829	797	805	773	772	750	727	713	700	709	737	758
	1991 - 1995	114	168	412	737	917	1119	1396	1397	1414	1434	1409	1408	1367	1372	1356	1319	1308	1300	1302	1318	1320
	1996 - 2000	93	155	289	501	755	1395	1916	1885	1928	1859	1850	1809	1773	1765	1825	1821	1803	1761	1788	1836	1856
	2001 - 2005	17	29	52	77	109	266	950	1448	1529	1371	1322	1314	1292	1311	1354	1363	1392	1358	1368	1394	1400
	2006 - 2010	0	0	0	8	16	45	54	150	622	1473	2454	3044	3229	3341	3412	3421	3464	3362	3467	3518	3583
	2011 - 2015	0	0	0	0	0	0	0	0	58	121	193	313	616	1152	1772	2139	2681	3158	3246	3169	3183
	2016 - 2020	0	0	0	0	0	0	0	0	0	0	0	0	2	66	157	211	246	322	721	1356	1716
	2021 - 2025	0	0	0	0	0	0	0	0	0	0	0	0	0	0	0	0	0	3	22	61	147
	Unspecified	0	0	0	0	0	0	0	5	0	0	0	0	0	0	0	0	0	0	0	0	0
	Three-wheeler truck	0	0	0	0	0	4	8	8	9	11	12	14	14	14	14	14	24	28	33	36	40
	≤ 1969	0	0	0	0	0	0	0	0	0	0	0	0	0	0	0	0	0	0	0	0	0
	1970 - 1975	0	0	0	0	0	0	0	0	0	0	0	0	0	0	0	0	0	0	0	0	0
	1976 - 1980	0	0	0	0	0	0	0	0	0	0	0	0	0	0	0	0	0	0	0	0	0
	1981 - 1985	0	0	0	0	0	0	0	0	0	0	0	0	0	0	0	0	0	0	0	0	0
	1986 - 1990	0	0	0	0	0	0	0	0	0	0	0	0	0	0	0	0	0	0	0	0	0
	1991 - 1995	0	0	0	0	0	0	0	0	0	0	0	0	0	0	0	0	0	0	0	0	0
	1996 - 2000	0	0	0	0	0	0	0	0	0	0	0	0	0	0	0	0	0	0	0	0	0
	2001 - 2005	0	0	0	0	0	4	8	8	8	10	11	13	13	13	13	13	13	13	13	13	13
	2006 - 2010	0	0	0	0	0	0	0	0	0	0	0	0	0	0	0	0	0	0	0	0	0
	2011 - 2015	0	0	0	0	0	0	0	0	1	1	1	1	1	1	1	1	1	1	1	1	1
	2016 - 2020	0	0	0	0	0	0	0	0	0	0	0	0	0	0	0	0	10	14	19	22	26
	2021 - 2025	0	0	0	0	0	0	0	0	0	0	0	0	0	0	0	0	0	0	0	0	0
	Unspecified	0	0	0	0	0	0	0	0	0	0	0	0	0	0	0	0	0	0	0	0	0
	SUVs and CUVs	90272	103507	120303	152368	207471	288723	312188	325081	373681	393577	410318	429919	448320	469684	483803	501702	520629	534791	554978	576518	598537
	≤ 1969	1018	1064	1078	1102	1110	1054	1060	1067	1066	1070	1074	1128	1131	1700	1183	1186	1188	1185	1183	1178	1180
	1970 - 1975	2911	2983	3004	3024	3029	2953	2956	2960	2960	2969	2977	3070	3071	3669	3098	3097	3100	3098	3096	3082	3067
	1976 - 1980	8397	8575	8640	8718	8707	8547	8556	8574	8564	8586	8598	8771	8778	10054	8835	8829	8815	8805	8787	8776	8741
	1981 - 1985	11391	11632	11720	11804	11915	12055	12109	12144	12178	12285	12361	12459	12496	13082	12596	12600	12625	12618	12624	12638	12650
	1986 - 1990	30404	33114	33783	33926	33757	35610	35972	36165	36976	37544	37890	38130	38328	39206	38808	38889	38984	38979	39070	39157	39256
	1991 - 1995	22019	28761	36855	48159	58617	72052	73473	73628	80306	82586	83046	83373	83582	84133	84208	84221	84229	84105	84140	84227	84310
	1996 - 2000	11337	12969	18968	37476	77983	134301	140729	140646	166534	171031	171284	171125	170993	170833	170856	170547	170320	169854	169770	169797	169799
	2001 - 2005	2795	4409	6095	7347	9995	17143	29027	32605	37821	38784	38876	38921	38912	38916	38929	38938	38925	38874	38898	38906	38934
	2006 - 2010	0	0	160	812	2358	5008	8306	16329	21763	26340	31844	33236	33397	33469	33506	33524	33434	33426	33428	33449	33463
	2011 - 2015	0	0	0	0	0	0	0	0	5512	12377	22367	39705	53466	57852	59032	59159	59076	58993	59028	59036	59047
	2016 - 2020	0	0	0	0	0	0	0	0	0	0	0	0	4165	16769	32751	50711	69932	81961	85904	86703	86845
	2021 - 2025	0	0	0	0	0	0	0	0	0	0	0	0	0	0	0	0	0	2892	19049	39568	61244
	Unspecified	0	0	0	0	0	0	0	963	1	5	1	1	1	1	1	1	1	1	1	1	1
	PUBLIC	86222	88083	91284	88130	88747	86590	85462	86822	95081	90237	89682	93421	96136	105630	97016	104310	110191	117638	122712	126939	129469
	Ambulance	0	0	0	0	0	0	0	0	0	0	0	0	0	0	0	0	2	3	3	3	4
	≤ 1969	0	0	0	0	0	0	0	0	0	0	0	0	0	0	0	0	0	0	0	0	0
	1970 - 1975	0	0	0	0	0	0	0	0	0	0	0	0	0	0	0	0	0	0	0	0	0
	1976 - 1980	0	0	0	0	0	0	0	0	0	0	0	0	0	0	0	0	0	0	0	0	0
	1981 - 1985	0	0	0	0	0	0	0	0	0	0	0	0	0	0	0	0	0	0	0	0	0
	1986 - 1990	0	0	0	0	0	0	0	0	0	0	0	0	0	0	0	0	0	0	0	0	0
	1991 - 1995	0	0	0	0	0	0	0	0	0	0	0	0	0	0	0	0	1	1	1	1	1
	1996 - 2000	0	0	0	0	0	0	0	0	0	0	0	0	0	0	0	0	0	0	0	0	0
	2001 - 2005	0	0	0	0	0	0	0	0	0	0	0	0	0	0	0	0	0	1	1	1	1
	2006 - 2010	0	0	0	0	0	0	0	0	0	0	0	0	0	0	0	0	1	1	1	1	1
	2011 - 2015	0	0	0	0	0	0	0	0	0	0	0	0	0	0	0	0	0	0	0	0	0
	2016 - 2020	0	0	0	0	0	0	0	0	0	0	0	0	0	0	0	0	0	0	0	0	1
	2021 - 2025	0	0	0	0	0	0	0	0	0	0	0	0	0	0	0	0	0	0	0	0	0
	Unspecified	0	0	0	0	0	0	0	0	0	0	0	0	0	0	0	0	0	0	0	0	0
	Automobile	16460	15807	16301	14324	14256	13771	13528	13710	14147	13576	13175	13426	13363	16594	11385	11597	11827	12456	12581	12621	12557
	≤ 1969	413	406	410	365	364	327	310	311	306	304	302	357	356	1583	223	222	223	222	227	231	232
	1970 - 1975	1134	1068	1079	908	909	866	839	836	835	833	829	893	889	1509	611	609	611	614	611	600	588
	1976 - 1980	3189	2904	2945	2381	2332	2214	2138	2134	2130	2105	2087	2196	2188	3003	1496	1492	1491	1490	1485	1478	1455
	1981 - 1985	3913	3501	3595	3021	2965	2750	2615	2600	2578	2517	2455	2467	2437	2802	2124	2107	2093	2099	2084	2062	2046
	1986 - 1990	5862	5710	5897	5347	5284	4730	4538	4456	4632	4366	4167	4059	3971	4040	3409	3368	3330	3394	3342	3297	3256
	1991 - 1995	1852	2066	2205	2096	2147	2302	2313	2408	2542	2313	2154	2117	2048	2015	1750	1736	1722	1820	1814	1792	1753
	1996 - 2000	94	143	159	202	251	581	759	882	975	934	892	878	869	871	791	795	805	871	869	854	857
	2001 - 2005	3	9	11	4	4	1	15	68	103	125	132	133	136	140	138	147	156	162	164	169	163
	2006 - 2010	0	0	0	0	0	0	1	15	46	79	132	233	264	288	312	336	352	400	402	397	392
	2011 - 2015	0	0	0	0	0	0	0	0	0	0	25	93	201	308	417	498	556	652	664	679	686
	2016 - 2020	0	0	0	0	0	0	0	0	0	0	0	0	4	35	114	287	488	729	890	973	969
	2021 - 2025	0	0	0	0	0	0	0	0	0	0	0	0	0	0	0	0	0	3	29	89	160
	Unspecified	0	0	0	0	0	0	0	0	0	0	0	0	0	0	0	0	0	0	0	0	0
	Bus(1)	3719	3744	3870	3862	3849	3597	3229	3283	3554	3502	3555	3789	4114	4635	4355	4735	4953	5125	5171	5219	5236
	≤ 1969	262	256	260	256	254	201	183	179	188	166	157	182	185	262	127	126	123	125	124	117	111
	1970 - 1975	546	529	537	516	506	439	381	378	394	370	352	374	373	415	268	263	262	264	256	243	227
	1976 - 1980	894	896	902	886	882	759	637	614	634	581	518	521	520	537	380	374	370	384	373	351	327
	1981 - 1985	322	316	323	326	311	255	209	210	215	212	191	190	194	224	162	166	160	160	161	154	147
	1986 - 1990	795	773	794	793	783	696	585	590	615	583	568	570	566	563	498	492	491	500	500	498	479
	1991 - 1995	617	638	684	685	693	717	680	684	726	689	679	662	665	641	599	603	605	603	587	585	582
	1996 - 2000	277	327	345	374	394	451	417	419	450	412	429	432	431	410	395	378	381	382	384	383	369
	2001 - 2005	6	9	25	26	26	35	44	95	125	140	140	141	130	123	127	119	116	113	114	117	114
	2006 - 2010	0	0	0	0	0	44	93	114	189	264	329	380	405	432	428	431	403	405	403	386	377
	2011 - 2015	0	0	0	0	0	0	0	0	18	85	192	337	601	714	764	830	852	857	857	840	815
	2016 - 2020	0	0	0	0	0	0	0	0	0	0	0	0	44	314	607	953	1190	1332	1400	1493	1469
	2021 - 2025	0	0	0	0	0	0	0	0	0	0	0	0	0	0	0	0	0	0	12	52	219
	Unspecified	0	0	0	0	0	0	0	0	0	0	0	0	0	0	0	0	0	0	0	0	0
	Truck	24493	23998	25013	24306	24600	23973	22994	23052	23283	23340	22802	23195	23735	26256	23373	24302	25160	26592	27830	28652	29220
	≤ 1969	2542	2408	2434	2291	2271	2127	1993	1978	1943	1921	1852	1936	1920	2846	1575	1562	1540	1547	1524	1481	1412
	1970 - 1975	3516	3186	3252	3058	3051	2808	2636	2609	2578	2534	2430	2450	2405	2767	2034	2054	2040	2080	2060	2025	1961
	1976 - 1980	6692	6201	6355	5993	5949	5266	4822	4728	4627	4496	4258	4193	4131	4554	3675	3719	3703	3778	3756	3746	3694
	1981 - 1985	5386	5250	5453	5238	5241	4755	4366	4320	4246	4155	3941	3923	3947	4035	3743	3739	3747	3790	3781	3778	3757
	1986 - 1990	4638	4791	5090	5046	5151	5232	5069	5025	5080	5081	4935	4884	4916	5030	4792	4825	4841	4917	4946	4928	4928
	1991 - 1995	1348	1731	1953	2116	2266	2770	2855	2890	2998	3057	2947	2932	2988	3081	3014	3100	3126	3217	3240	3283	3343
	1996 - 2000	362	398	440	525	630	971	1109	1204	1330	1401	1401	1386	1423	1456	1445	1514	1519	1600	1654	1688	1719
	2001 - 2005	9	33	36	39	41	43	134	276	392	446	464	460	460	463	472	484	502	532	547	562	568
	2006 - 2010	0	0	0	0	0	1	10	22	85	209	461	780	1024	1066	1119	1148	1157	1188	1217	1245	1239
	2011 - 2015	0	0	0	0	0	0	0	0	4	40	113	251	515	872	1069	1287	1456	1598	1721	1773	1807
	2016 - 2020	0	0	0	0	0	0	0	0	0	0	0	0	6	86	435	870	1529	2193	2455	2573	2588
	2021 - 2025	0	0	0	0	0	0	0	0	0	0	0	0	0	0	0	0	0	152	929	1570	2204
	Unspecified	0	0	0	0	0	0	0	0	0	0	0	0	0	0	0	0	0	0	0	0	0
	Pick-up truck	2579	2504	2544	2110	2142	2026	1934	1949	1990	1997	1962	2094	2221	2603	2352	2742	3080	3597	4139	4750	5135
	≤ 1969	509	484	489	433	443	431	417	417	422	414	390	399	398	524	303	302	301	312	313	305	297
	1970 - 1975	434	415	420	347	366	349	322	325	333	328	311	313	317	334	265	264	265	280	283	280	278
	1976 - 1980	592	561	568	468	462	453	426	426	426	421	405	404	400	434	339	339	337	359	361	362	354
	1981 - 1985	414	392	398	268	270	243	233	231	234	226	216	220	218	243	198	198	201	206	209	214	216
	1986 - 1990	364	334	341	290	291	264	246	240	238	239	224	232	224	242	220	230	231	247	245	252	264
	1991 - 1995	160	181	185	163	169	157	148	144	144	146	143	144	145	148	143	152	157	167	176	187	190
	1996 - 2000	90	104	107	102	99	88	87	89	90	84	84	89	91	88	87	101	104	117	131	145	157
	2001 - 2005	16	33	36	38	41	38	45	54	64	70	73	71	70	71	78	83	84	94	104	103	108
	2006 - 2010	0	0	0	1	1	3	10	22	36	57	68	84	112	114	124	131	137	147	163	171	169
	2011 - 2015	0	0	0	0	0	0	0	0	3	12	48	138	244	321	354	410	446	489	525	533	538
	2016 - 2020	0	0	0	0	0	0	0	0	0	0	0	0	2	84	241	532	817	1133	1262	1325	1322
	2021 - 2025	0	0	0	0	0	0	0	0	0	0	0	0	0	0	0	0	0	46	367	873	1242
	Unspecified	0	0	0	0	0	0	0	1	0	0	0	0	0	0	0	0	0	0	0	0	0
	Van	12	18	21	25	34	34	37	37	62	72	116	148	177	253	329	440	544	717	799	879	933
	≤ 1969	1	1	1	1	1	1	1	1	1	1	1	1	1	1	1	1	1	1	1	1	1
	1970 - 1975	1	1	1	1	1	1	1	1	1	1	1	1	1	1	0	0	0	0	0	0	0
	1976 - 1980	2	1	1	1	1	0	0	0	0	0	0	1	1	1	1	1	1	1	1	2	2
	1981 - 1985	0	0	0	0	0	0	0	0	0	0	0	0	0	0	0	0	0	0	0	1	1
	1986 - 1990	4	5	5	6	6	6	6	6	6	7	8	7	7	6	6	6	6	6	7	7	6
	1991 - 1995	2	6	6	9	11	13	13	12	15	13	12	13	13	13	13	13	15	17	19	22	21
	1996 - 2000	2	4	7	7	14	11	13	14	30	20	19	19	20	18	16	20	21	22	22	21	21
	2001 - 2005	0	0	0	0	0	2	3	3	9	11	11	11	12	11	16	19	21	23	25	25	27
	2006 - 2010	0	0	0	0	0	0	0	0	0	19	63	89	107	121	133	146	153	186	189	196	204
	2011 - 2015	0	0	0	0	0	0	0	0	0	0	1	6	15	54	72	95	110	151	152	169	173
	2016 - 2020	0	0	0	0	0	0	0	0	0	0	0	0	0	27	71	139	216	309	369	391	398
	2021 - 2025	0	0	0	0	0	0	0	0	0	0	0	0	0	0	0	0	0	1	14	44	79
	Unspecified	0	0	0	0	0	0	0	0	0	0	0	0	0	0	0	0	0	0	0	0	0
	Jeep	142	152	174	147	143	116	114	115	113	112	112	128	130	177	139	155	160	174	197	208	238
	≤ 1969	54	52	56	52	48	44	44	45	45	43	43	43	42	70	42	44	45	47	49	50	52
	1970 - 1975	37	37	40	31	30	27	26	27	26	26	28	37	36	48	38	37	35	36	35	36	38
	1976 - 1980	37	33	35	30	29	24	22	22	21	19	19	20	22	25	25	28	28	29	32	34	34
	1981 - 1985	5	8	13	11	11	8	8	8	9	8	7	9	10	13	10	10	10	10	11	13	13
	1986 - 1990	4	10	17	15	16	7	7	6	5	5	5	9	9	9	10	12	15	19	23	26	31
	1991 - 1995	4	10	11	8	7	5	5	5	5	7	6	6	7	8	8	9	10	11	13	14	21
	1996 - 2000	1	0	0	0	2	1	2	2	1	2	2	2	2	1	1	4	4	8	17	15	19
	2001 - 2005	0	2	2	0	0	0	0	0	0	0	0	0	0	0	0	1	1	1	1	2	1
	2006 - 2010	0	0	0	0	0	0	0	0	0	0	0	0	0	0	0	0	0	0	1	2	2
	2011 - 2015	0	0	0	0	0	0	0	0	1	2	2	2	1	2	3	6	6	7	4	5	8
	2016 - 2020	0	0	0	0	0	0	0	0	0	0	0	0	1	1	2	4	6	6	9	8	13
	2021 - 2025	0	0	0	0	0	0	0	0	0	0	0	0	0	0	0	0	0	0	2	3	6
	Unspecified	0	0	0	0	0	0	0	0	0	0	0	0	0	0	0	0	0	0	0	0	0
	Urban Bus	11950	11982	12313	12263	12153	10937	10487	10077	10426	9434	9034	8848	8527	8414	7964	7723	7542	7573	7471	7190	6912
	≤ 1969	226	225	227	216	215	185	168	169	177	162	148	163	160	173	124	123	124	123	120	119	117
	1970 - 1975	937	901	912	893	886	703	606	580	708	532	462	465	457	442	305	295	293	304	299	279	253
	1976 - 1980	1873	1776	1809	1765	1727	1401	1251	1217	1440	1119	965	961	948	901	747	732	727	753	734	690	640
	1981 - 1985	1823	1723	1770	1713	1678	1435	1372	1302	1410	1166	1080	1041	1012	982	902	877	854	875	875	839	800
	1986 - 1990	4527	4593	4735	4753	4656	4198	4086	3848	3757	3634	3568	3435	3269	3216	3124	3002	2911	2902	2879	2797	2739
	1991 - 1995	2098	2256	2332	2377	2421	2430	2416	2364	2342	2230	2197	2132	2033	1983	1912	1801	1745	1736	1698	1633	1561
	1996 - 2000	382	398	405	423	438	455	459	453	444	424	400	384	366	359	352	326	314	311	306	303	291
	2001 - 2005	84	110	123	123	123	117	111	122	122	126	123	119	108	106	102	100	90	89	85	83	81
	2006 - 2010	0	0	0	0	9	13	18	22	24	33	59	83	89	91	101	106	108	107	104	98	94
	2011 - 2015	0	0	0	0	0	0	0	0	2	8	32	65	84	128	206	236	244	241	239	227	215
	2016 - 2020	0	0	0	0	0	0	0	0	0	0	0	0	1	33	89	125	132	132	132	122	121
	2021 - 2025	0	0	0	0	0	0	0	0	0	0	0	0	0	0	0	0	0	0	0	0	0
	Unspecified	0	0	0	0	0	0	0	0	0	0	0	0	0	0	0	0	0	0	0	0	0
	Minibus	9636	9817	9957	9551	10057	9075	8923	9284	14691	10798	9608	10504	11266	12455	13187	16128	18725	20781	22255	23579	24359
	≤ 1969	41	41	42	33	32	29	29	29	29	28	28	32	32	72	22	22	22	22	22	21	21
	1970 - 1975	29	25	25	23	22	21	17	17	17	17	17	17	17	25	12	12	12	12	11	11	11
	1976 - 1980	235	213	216	184	180	179	134	131	129	125	122	124	124	165	104	104	103	102	101	100	98
	1981 - 1985	1596	1449	1470	1283	1278	1159	893	891	975	857	797	802	796	835	698	692	691	686	687	684	684
	1986 - 1990	4099	4122	4161	3938	3953	3310	2803	2724	3542	2646	2241	2221	2189	2174	1737	1735	1742	1762	1753	1745	1697
	1991 - 1995	3322	3586	3645	3614	3888	3217	3175	3213	4999	3484	2888	2895	2868	2755	2253	2263	2255	2362	2374	2366	2339
	1996 - 2000	301	369	385	462	670	1031	1507	1684	3362	2244	1879	1905	1917	1872	1663	1683	1696	1825	1838	1871	1864
	2001 - 2005	13	12	13	13	33	128	358	572	1495	1094	972	1086	1097	1075	1019	1042	1055	1125	1143	1145	1144
	2006 - 2010	0	0	0	1	1	1	7	23	137	206	338	570	641	696	705	742	750	856	876	869	881
	2011 - 2015	0	0	0	0	0	0	0	0	6	97	326	852	1499	1765	1881	2059	2183	2497	2537	2530	2482
	2016 - 2020	0	0	0	0	0	0	0	0	0	0	0	0	86	1021	3093	5774	8216	9527	10616	11039	10995
	2021 - 2025	0	0	0	0	0	0	0	0	0	0	0	0	0	0	0	0	0	5	297	1198	2143
	Unspecified	0	0	0	0	0	0	0	0	0	0	0	0	0	0	0	0	0	0	0	0	0
	Motorcycle	135	249	454	511	577	668	676	681	685	726	1059	1136	1287	1578	1774	2900	2982	3051	3316	3423	3510
	≤ 1969	1	1	1	1	1	1	1	1	1	1	1	1	1	1	0	0	0	0	0	0	0
	1970 - 1975	3	3	3	3	3	2	2	2	2	2	2	2	2	4	3	3	3	3	3	3	3
	1976 - 1980	15	8	9	7	7	3	3	3	3	4	4	6	7	20	6	5	5	6	6	6	6
	1981 - 1985	8	8	10	9	9	9	9	9	9	9	10	11	11	14	12	12	12	12	12	12	12
	1986 - 1990	26	23	24	24	24	23	23	23	23	23	23	26	26	29	25	25	26	26	26	26	26
	1991 - 1995	8	6	6	4	3	9	9	9	9	8	8	9	11	11	11	11	11	12	11	12	15
	1996 - 2000	49	84	94	97	96	108	108	109	109	109	109	112	112	113	111	113	113	113	114	112	112
	2001 - 2005	25	116	307	338	344	395	392	392	391	392	396	398	397	398	388	386	384	384	385	385	385
	2006 - 2010	0	0	0	28	90	118	129	132	137	152	241	253	261	285	301	379	377	378	382	383	382
	2011 - 2015	0	0	0	0	0	0	0	0	1	26	265	318	458	623	716	1121	1133	1147	1176	1179	1180
	2016 - 2020	0	0	0	0	0	0	0	0	0	0	0	0	1	80	201	845	918	968	1152	1156	1170
	2021 - 2025	0	0	0	0	0	0	0	0	0	0	0	0	0	0	0	0	0	2	49	149	219
	Unspecified	0	0	0	0	0	0	0	1	0	0	0	0	0	0	0	0	0	0	0	0	0
	Quad Bike	0	0	0	0	0	0	0	0	0	0	0	1	1	1	3	3	3	3	3	3	4
	≤ 1969	0	0	0	0	0	0	0	0	0	0	0	0	0	0	0	0	0	0	0	0	0
	1970 - 1975	0	0	0	0	0	0	0	0	0	0	0	0	0	0	0	0	0	0	0	0	0
	1976 - 1980	0	0	0	0	0	0	0	0	0	0	0	0	0	0	0	0	0	0	0	0	0
	1981 - 1985	0	0	0	0	0	0	0	0	0	0	0	0	0	0	0	0	0	0	0	0	0
	1986 - 1990	0	0	0	0	0	0	0	0	0	0	0	0	0	0	0	0	0	0	0	0	0
	1991 - 1995	0	0	0	0	0	0	0	0	0	0	0	0	0	0	0	0	0	0	0	0	0
	1996 - 2000	0	0	0	0	0	0	0	0	0	0	0	0	0	0	0	0	0	0	0	0	0
	2001 - 2005	0	0	0	0	0	0	0	0	0	0	0	1	0	0	0	0	0	0	0	0	0
	2006 - 2010	0	0	0	0	0	0	0	0	0	0	0	0	1	1	1	1	1	1	1	1	1
	2011 - 2015	0	0	0	0	0	0	0	0	0	0	0	0	0	0	1	1	1	1	1	1	2
	2016 - 2020	0	0	0	0	0	0	0	0	0	0	0	0	0	0	1	1	1	1	1	1	1
	2021 - 2025	0	0	0	0	0	0	0	0	0	0	0	0	0	0	0	0	0	0	0	0	0
	Unspecified	0	0	0	0	0	0	0	0	0	0	0	0	0	0	0	0	0		0	0	0
	Torpedo	1	2	7	7	3	10	11	14	10	11	10	10	9	9	10	10	10	11	11	9	9
	≤ 1969	0	0	0	0	0	0	0	0	0	0	0	0	0	0	0	0	0	0	0	0	0
	1970 - 1975	0	0	0	0	0	0	0	0	0	0	0	0	0	0	0	0	0	0	0	0	0
	1976 - 1980	0	0	1	1	0	0	0	0	0	0	0	0	0	0	0	0	0	0	0	0	0
	1981 - 1985	0	0	1	1	1	5	5	5	4	5	5	5	4	4	4	4	4	4	5	4	4
	1986 - 1990	1	1	1	4	2	4	5	7	5	5	4	4	4	4	5	5	5	5	4	4	4
	1991 - 1995	0	0	1	0	0	1	1	2	0	0	0	0	0	0	0	0	0	0	0	0	0
	1996 - 2000	0	0	0	0	0	0	0	0	1	1	1	1	1	1	1	1	1	1	1	1	1
	2001 - 2005	0	1	3	1	0	0	0	0	0	0	0	0	0	0	0	0	0	0	0	0	0
	2006 - 2010	0	0	0	0	0	0	0	0	0	0	0	0	0	0	0	0	0	0	0	0	0
	2011 - 2015	0	0	0	0	0	0	0	0	0	0	0	0	0	0	0	0	0	1	1	0	0
	2016 - 2020	0	0	0	0	0	0	0	0	0	0	0	0	0	0	0	0	0	0	0	0	0
	2021 - 2025	0	0	0	0	0	0	0	0	0	0	0	0	0	0	0	0	0	0	0	0	0
	Unspecified	0	0	0	0	0	0	0	0	0	0	0	0	0	0	0	0	0	0	0	0	0
	Tractor Trailer	383	570	798	1036	1321	2321	3328	4267	5178	6513	8677	10474	11691	12436	13005	13537	14208	15091	15656	16450	16952
	≤ 1969	2	2	2	2	2	2	2	2	2	2	3	4	4	4	4	4	5	5	5	5	7
	1970 - 1975	3	5	5	5	5	4	7	7	7	9	16	24	29	30	28	30	31	32	31	30	37
	1976 - 1980	26	22	27	27	28	29	36	38	50	66	102	146	161	170	169	167	165	166	163	165	180
	1981 - 1985	66	81	98	101	123	138	170	179	192	228	325	390	413	432	439	429	427	415	409	394	396
	1986 - 1990	105	184	247	280	332	528	619	677	714	792	888	953	977	960	965	956	933	928	902	881	844
	1991 - 1995	81	147	230	339	443	778	948	1042	1139	1205	1294	1347	1358	1331	1315	1304	1276	1258	1207	1174	1157
	1996 - 2000	99	127	184	275	370	770	1178	1417	1561	1719	1818	1930	1964	1942	1856	1821	1819	1839	1766	1699	1652
	2001 - 2005	1	2	5	7	17	71	358	850	1249	1464	1537	1557	1583	1559	1506	1484	1443	1456	1418	1377	1346
	2006 - 2010	0	0	0	0	1	1	10	55	261	1011	2636	3986	4846	5125	5059	5044	4991	5059	4919	4844	4751
	2011 - 2015	0	0	0	0	0	0	0	0	3	17	58	137	355	872	1629	2250	3051	3836	4254	4339	4330
	2016 - 2020	0	0	0	0	0	0	0	0	0	0	0	0	1	11	35	48	67	97	581	1527	2198
	2021 - 2025	0	0	0	0	0	0	0	0	0	0	0	0	0	0	0	0	0	0	1	15	54
	Unspecified	0	0	0	0	0	0	0	0	0	0	0	0	0	0	0	0	0	0	0	0	0
	Three-wheeler truck	0	0	0	0	0	0	0	0	0	0	0	0	0	0	0	0	0	1	1	1	1
	≤ 1969	0	0	0	0	0	0	0	0	0	0	0	0	0	0	0	0	0	0	0	0	0
	1970 - 1975	0	0	0	0	0	0	0	0	0	0	0	0	0	0	0	0	0	0	0	0	0
	1976 - 1980	0	0	0	0	0	0	0	0	0	0	0	0	0	0	0	0	0	0	0	0	0
	1981 - 1985	0	0	0	0	0	0	0	0	0	0	0	0	0	0	0	0	0	0	0	0	0
	1986 - 1990	0	0	0	0	0	0	0	0	0	0	0	0	0	0	0	0	0	0	0	0	0
	1991 - 1995	0	0	0	0	0	0	0	0	0	0	0	0	0	0	0	0	0	0	0	0	0
	1996 - 2000	0	0	0	0	0	0	0	0	0	0	0	0	0	0	0	0	0	0	0	0	0
	2001 - 2005	0	0	0	0	0	0	0	0	0	0	0	0	0	0	0	0	0	0	0	0	0
	2006 - 2010	0	0	0	0	0	0	0	0	0	0	0	0	0	0	0	0	0	0	0	0	0
	2011 - 2015	0	0	0	0	0	0	0	0	0	0	0	0	0	0	0	0	0	0	0	0	0
	2016 - 2020	0	0	0	0	0	0	0	0	0	0	0	0	0	0	0	0	0	1	1	1	1
	2021 - 2025	0	0	0	0	0	0	0	0	0	0	0	0	0	0	0	0	0	0	0	0	0
	Unspecified	0	0	0	0	0	0	0	0	0	0	0	0	0	0	0	0	0	0	0	0	0
	SUVs and CUVs	16712	19240	19832	19988	19612	20062	20201	20353	20942	20156	19572	19668	19615	20219	19140	20038	20995	22463	23279	23952	24399
	≤ 1969	141	139	141	127	124	118	117	112	112	112	111	126	126	239	78	77	76	76	79	77	77
	1970 - 1975	150	143	147	138	135	129	128	127	127	126	128	132	134	188	103	101	100	100	98	99	97
	1976 - 1980	359	340	349	296	292	294	287	280	283	270	261	275	271	336	223	225	224	227	223	224	226
	1981 - 1985	2305	2458	2507	2460	2303	2106	2067	2032	2011	1945	1880	1869	1833	1921	1721	1707	1676	1676	1656	1645	1624
	1986 - 1990	8327	9150	9359	9355	9032	7923	7591	7371	7188	6846	6533	6355	6154	6188	5698	5597	5509	5512	5424	5348	5260
	1991 - 1995	5319	6663	6889	6917	6681	6477	6322	6199	6314	5804	5523	5335	5149	5023	4572	4537	4530	4670	4646	4611	4553
	1996 - 2000	103	342	432	690	1037	2999	3624	4027	4540	4603	4626	4952	5128	5311	5349	5663	5917	6453	6588	6648	6735
	2001 - 2005	8	5	8	5	8	15	61	189	319	372	395	421	451	459	476	517	559	612	630	625	648
	2006 - 2010	0	0	0	0	0	1	4	16	47	74	102	150	168	172	179	180	187	217	224	226	231
	2011 - 2015	0	0	0	0	0	0	0	0	1	4	13	53	195	322	423	474	509	571	595	605	623
	2016 - 2020	0	0	0	0	0	0	0	0	0	0	0	0	6	60	318	960	1708	2345	2813	2877	2877
	2021 - 2025	0	0	0	0	0	0	0	0	0	0	0	0	0	0	0	0	0	4	303	967	1448
	Unspecified	0	0	0	0	0	0	0	0	0	0	0	0	0	0	0	0	0	0	0	0	0
	OFICIAL	4838	5632	6709	7321	9033	11816	13140	14026	15627	19830	23389	27560	29436	31846	32679	33814	34771	35401	36148	37252	38429
	Ambulance	0	0	0	0	0	0	0	0	0	0	0	0	0	0	0	0	810	883	889	852	1096
	≤ 1969	0	0	0	0	0	0	0	0	0	0	0	0	0	0	0	0	0	0	0	0	0
	1970 - 1975	0	0	0	0	0	0	0	0	0	0	0	0	0	0	0	0	0	0	0	0	0
	1976 - 1980	0	0	0	0	0	0	0	0	0	0	0	0	0	0	0	0	0	0	0	0	0
	1981 - 1985	0	0	0	0	0	0	0	0	0	0	0	0	0	0	0	0	0	0	0	0	0
	1986 - 1990	0	0	0	0	0	0	0	0	0	0	0	0	0	0	0	0	0	0	0	0	0
	1991 - 1995	0	0	0	0	0	0	0	0	0	0	0	0	0	0	0	0	0	0	0	0	0
	1996 - 2000	0	0	0	0	0	0	0	0	0	0	0	0	0	0	0	0	0	0	0	0	30
	2001 - 2005	0	0	0	0	0	0	0	0	0	0	0	0	0	0	0	0	1	2	2	2	2
	2006 - 2010	0	0	0	0	0	0	0	0	0	0	0	0	0	0	0	0	346	374	373	354	450
	2011 - 2015	0	0	0	0	0	0	0	0	0	0	0	0	0	0	0	0	292	343	347	334	413
	2016 - 2020	0	0	0	0	0	0	0	0	0	0	0	0	0	0	0	0	171	164	166	158	195
	2021 - 2025	0	0	0	0	0	0	0	0	0	0	0	0	0	0	0	0	0	0	1	4	6
	Unspecified	0	0	0	0	0	0	0	0	0	0	0	0	0	0	0	0	0	0	0	0	0
	Automobile	260	263	272	277	306	573	581	579	584	656	695	722	722	743	734	744	748	765	774	780	801
	≤ 1969	0	0	0	0	0	1	1	1	1	1	1	1	1	1	1	1	1	1	1	1	1
	1970 - 1975	5	5	5	5	6	9	9	9	10	10	9	7	7	8	7	7	8	8	8	9	9
	1976 - 1980	8	8	8	9	8	10	9	9	9	9	9	9	9	12	9	9	9	9	9	9	9
	1981 - 1985	19	19	19	19	20	47	47	47	47	47	48	48	48	53	48	48	48	48	49	48	47
	1986 - 1990	82	82	89	89	87	128	128	127	127	127	127	126	125	129	122	122	121	120	118	119	120
	1991 - 1995	73	74	74	74	73	164	163	162	164	168	171	171	170	173	173	172	172	175	174	174	172
	1996 - 2000	67	68	68	69	69	166	167	166	164	160	164	169	167	169	172	175	175	178	183	184	186
	2001 - 2005	6	7	9	10	10	10	14	14	14	13	13	14	14	14	15	20	20	22	23	25	26
	2006 - 2010	0	0	0	2	33	38	43	44	45	62	63	63	63	64	65	65	71	71	73	74	83
	2011 - 2015	0	0	0	0	0	0	0	0	3	59	90	114	118	120	114	115	112	122	122	119	122
	2016 - 2020	0	0	0	0	0	0	0	0	0	0	0	0	0	0	8	10	11	11	12	13	15
	2021 - 2025	0	0	0	0	0	0	0	0	0	0	0	0	0	0	0	0	0	0	2	5	11
	Unspecified	0	0	0	0	0	0	0	0	0	0	0	0	0	0	0	0	0	0	0	0	0
	Bus(1)	41	42	43	42	52	89	103	151	165	192	292	401	475	575	574	618	680	696	633	702	717
	≤ 1969	1	1	1	1	1	2	2	2	2	2	2	2	2	5	2	2	2	2	2	2	2
	1970 - 1975	2	2	2	2	2	3	4	3	3	3	2	2	2	7	2	2	2	2	2	2	2
	1976 - 1980	4	4	4	4	4	7	8	8	8	8	8	8	8	8	8	8	8	8	8	8	8
	1981 - 1985	13	13	13	12	12	13	13	13	13	13	12	12	13	13	13	13	13	13	13	13	13
	1986 - 1990	4	4	4	4	4	5	6	6	6	5	5	6	7	8	7	7	7	8	8	7	7
	1991 - 1995	6	6	6	6	6	7	7	7	7	7	7	7	7	7	7	7	7	8	8	8	9
	1996 - 2000	10	10	11	11	11	37	37	37	37	37	37	37	37	38	37	37	36	37	37	37	38
	2001 - 2005	1	2	2	2	4	4	4	4	4	4	4	4	4	4	4	4	4	4	4	4	4
	2006 - 2010	0	0	0	0	8	11	22	71	72	79	81	80	80	80	80	80	82	82	83	83	83
	2011 - 2015	0	0	0	0	0	0	0	0	13	34	134	243	296	307	311	314	312	313	300	296	296
	2016 - 2020	0	0	0	0	0	0	0	0	0	0	0	0	19	98	103	144	207	219	167	172	177
	2021 - 2025	0	0	0	0	0	0	0	0	0	0	0	0	0	0	0	0	0	0	1	70	78
	Unspecified	0	0	0	0	0	0	0	0	0	0	0	0	0	0	0	0	0	0	0	0	0
	Truck	672	731	768	830	967	1376	1489	1558	1733	2298	2666	3271	3501	3869	3848	4006	4112	4160	4270	4350	4495
	≤ 1969	14	14	14	14	14	8	8	8	8	8	8	16	15	21	15	15	15	15	15	15	14
	1970 - 1975	16	16	16	16	16	15	15	15	15	15	15	15	14	27	14	14	14	14	14	14	14
	1976 - 1980	74	78	79	77	78	89	89	89	89	88	88	97	95	116	95	95	95	95	93	92	88
	1981 - 1985	73	73	75	75	76	135	134	131	129	128	141	152	152	184	154	154	154	150	147	146	145
	1986 - 1990	183	187	187	195	195	214	216	211	207	208	211	213	211	281	211	211	210	210	211	211	212
	1991 - 1995	172	176	177	181	184	386	388	387	387	388	392	396	401	468	406	408	407	408	406	406	398
	1996 - 2000	98	100	103	108	112	146	146	146	147	191	192	197	199	198	199	201	198	198	198	198	199
	2001 - 2005	42	87	117	118	134	139	140	140	140	145	144	145	136	135	137	138	136	136	136	136	139
	2006 - 2010	0	0	0	46	158	244	353	431	496	703	732	748	751	767	798	800	808	807	816	824	818
	2011 - 2015	0	0	0	0	0	0	0	0	115	424	743	1292	1497	1515	1537	1538	1539	1538	1583	1565	1542
	2016 - 2020	0	0	0	0	0	0	0	0	0	0	0	0	30	157	282	432	536	575	598	603	621
	2021 - 2025	0	0	0	0	0	0	0	0	0	0	0	0	0	0	0	0	0	14	53	140	305
	Unspecified	0	0	0	0	0	0	0	0	0	0	0	0	0	0	0	0	0	0	0	0	0
	Pick-up truck	1266	1368	1463	1578	1988	2424	2817	3078	3450	4241	5047	5888	6176	6629	6777	7016	7242	7374	7530	7766	8076
	≤ 1969	6	6	6	6	6	7	7	7	7	7	7	8	8	10	8	8	8	8	8	8	8
	1970 - 1975	7	7	7	7	8	8	8	8	8	8	8	9	9	19	9	9	9	9	9	9	9
	1976 - 1980	42	44	44	44	45	47	50	50	50	50	50	47	50	88	48	48	48	47	47	46	46
	1981 - 1985	96	96	99	98	99	92	92	92	94	90	88	88	86	102	85	85	85	85	85	85	85
	1986 - 1990	205	208	210	210	211	227	235	234	237	237	242	244	243	267	243	244	246	246	246	246	244
	1991 - 1995	335	343	340	358	362	392	401	401	405	407	408	422	430	457	427	429	428	428	428	429	427
	1996 - 2000	380	394	396	395	415	522	552	552	548	553	555	559	565	565	561	563	566	557	556	554	552
	2001 - 2005	195	270	353	358	413	447	471	459	466	473	479	483	487	485	483	486	485	489	489	490	496
	2006 - 2010	0	0	8	102	429	682	1001	1237	1278	1366	1375	1376	1376	1396	1455	1474	1471	1482	1477	1499	1509
	2011 - 2015	0	0	0	0	0	0	0	0	357	1050	1835	2652	2909	2989	2991	3003	2990	2977	2975	2992	2982
	2016 - 2020	0	0	0	0	0	0	0	0	0	0	0	0	13	251	467	667	906	1033	1102	1111	1107
	2021 - 2025	0	0	0	0	0	0	0	0	0	0	0	0	0	0	0	0	0	13	108	297	611
	Unspecified	0	0	0	0	0	0	0	38	0	0	0	0	0	0	0	0	0	0	0	0	0
	Van	12	14	21	28	35	42	45	46	54	75	89	125	142	151	163	171	189	211	226	235	254
	≤ 1969	0	0	0	0	0	0	0	0	0	0	0	0	0	0	0	0	0	0	0	0	0
	1970 - 1975	0	0	0	0	0	0	0	0	0	0	0	0	0	0	0	0	0	0	0	0	0
	1976 - 1980	1	1	1	1	1	2	2	2	2	2	2	2	2	2	2	2	2	2	2	2	2
	1981 - 1985	0	0	0	0	0	0	0	0	0	0	0	0	0	0	0	0	0	0	0	0	0
	1986 - 1990	1	2	2	2	2	2	2	2	2	2	2	2	2	2	2	2	2	2	2	2	2
	1991 - 1995	3	3	3	5	5	7	7	7	7	8	8	8	8	8	9	9	9	9	9	9	9
	1996 - 2000	4	4	4	4	4	7	7	7	7	7	8	8	8	8	8	8	8	8	8	8	8
	2001 - 2005	3	4	11	12	13	13	14	14	14	14	14	14	14	14	14	14	14	14	14	14	14
	2006 - 2010	0	0	0	4	10	11	13	14	14	14	14	13	13	13	13	13	13	13	13	13	14
	2011 - 2015	0	0	0	0	0	0	0	0	8	28	41	78	93	92	92	89	90	91	91	92	92
	2016 - 2020	0	0	0	0	0	0	0	0	0	0	0	0	2	12	23	34	51	69	69	68	68
	2021 - 2025	0	0	0	0	0	0	0	0	0	0	0	0	0	0	0	0	0	3	18	27	45
	Unspecified	0	0	0	0	0	0	0	0	0	0	0	0	0	0	0	0	0	0	0	0	0
	Jeep	630	750	772	807	892	1267	1305	1326	1396	1456	1562	1709	1741	1825	1811	1866	1884	1927	1931	1950	1958
	≤ 1969	3	3	3	3	3	7	7	7	7	6	6	6	6	8	7	7	7	7	7	7	7
	1970 - 1975	13	13	13	14	14	19	19	20	19	20	20	22	20	25	20	20	20	20	20	20	20
	1976 - 1980	54	58	58	58	58	86	88	87	88	86	87	89	90	102	90	90	88	88	88	87	87
	1981 - 1985	63	63	63	64	64	97	100	100	98	93	93	97	97	99	96	96	96	96	97	97	97
	1986 - 1990	117	120	125	125	126	186	188	185	186	187	186	186	187	191	185	185	185	185	181	180	180
	1991 - 1995	151	153	153	171	169	258	261	259	260	263	263	283	283	290	282	282	282	281	278	277	277
	1996 - 2000	181	189	189	193	193	313	313	316	314	311	313	316	311	312	312	312	310	310	311	313	315
	2001 - 2005	48	151	167	176	221	221	221	220	221	221	221	221	221	220	220	219	220	219	219	220	217
	2006 - 2010	0	0	1	3	44	80	108	127	146	187	192	192	193	192	191	194	197	198	202	200	201
	2011 - 2015	0	0	0	0	0	0	0	0	57	82	181	297	319	321	321	325	327	324	325	320	311
	2016 - 2020	0	0	0	0	0	0	0	0	0	0	0	0	14	65	87	136	152	199	193	198	199
	2021 - 2025	0	0	0	0	0	0	0	0	0	0	0	0	0	0	0	0	0	0	10	31	47
	Unspecified	0	0	0	0	0	0	0	5	0	0	0	0	0	0	0	0	0	0	0	0	0
	Heavy Machinery	0	0	0	0	0	0	0	0	0	0	0	0	0	0	0	4	26	37	54	69	82
	≤ 1969	0	0	0	0	0	0	0	0	0	0	0	0	0	0	0	0	0	0	0	0	0
	1970 - 1975	0	0	0	0	0	0	0	0	0	0	0	0	0	0	0	0	0	0	0	0	0
	1976 - 1980	0	0	0	0	0	0	0	0	0	0	0	0	0	0	0	0	0	0	0	0	0
	1981 - 1985	0	0	0	0	0	0	0	0	0	0	0	0	0	0	0	0	0	0	0	0	0
	1986 - 1990	0	0	0	0	0	0	0	0	0	0	0	0	0	0	0	0	0	0	0	0	0
	1991 - 1995	0	0	0	0	0	0	0	0	0	0	0	0	0	0	0	0	0	0	0	0	0
	1996 - 2000	0	0	0	0	0	0	0	0	0	0	0	0	0	0	0	0	0	0	0	0	0
	2001 - 2005	0	0	0	0	0	0	0	0	0	0	0	0	0	0	0	0	0	0	0	0	0
	2006 - 2010	0	0	0	0	0	0	0	0	0	0	0	0	0	0	0	0	2	2	2	2	2
	2011 - 2015	0	0	0	0	0	0	0	0	0	0	0	0	0	0	0	3	13	18	20	24	28
	2016 - 2020	0	0	0	0	0	0	0	0	0	0	0	0	0	0	0	1	11	17	32	40	41
	2021 - 2025	0	0	0	0	0	0	0	0	0	0	0	0	0	0	0	0	0	0	0	3	11
	Unspecified	0	0	0	0	0	0	0	0	0	0	0	0	0	0	0	0	0	0	0	0	0
	Urban Bus	22	22	22	22	23	30	33	34	34	34	34	35	37	74	48	48	48	50	50	50	50
	≤ 1969	0	0	0	0	0	0	0	0	0	0	0	0	0	0	0	0	0	0	0	0	0
	1970 - 1975	0	0	0	0	0	0	0	0	0	0	0	0	0	0	0	0	0	0	0	0	0
	1976 - 1980	1	1	1	1	1	0	0	0	0	0	0	0	0	3	0	0	0	0	0	0	0
	1981 - 1985	0	0	0	1	1	3	3	3	3	3	3	3	3	7	3	3	3	3	3	3	3
	1986 - 1990	8	8	8	7	7	7	8	8	9	9	9	9	9	22	9	9	9	9	9	8	8
	1991 - 1995	12	12	12	12	9	14	14	15	14	14	14	14	14	20	14	14	14	14	14	14	14
	1996 - 2000	1	1	1	1	1	1	1	1	1	1	1	1	2	3	3	3	3	3	3	3	3
	2001 - 2005	0	0	0	0	0	0	2	2	2	2	2	2	2	2	2	2	2	2	2	2	2
	2006 - 2010	0	0	0	0	4	5	5	5	5	5	5	5	5	5	5	5	5	5	5	5	5
	2011 - 2015	0	0	0	0	0	0	0	0	0	0	0	1	2	2	2	2	2	2	2	2	2
	2016 - 2020	0	0	0	0	0	0	0	0	0	0	0	0	0	10	10	10	10	12	12	12	12
	2021 - 2025	0	0	0	0	0	0	0	0	0	0	0	0	0	0	0	0	0	0	0	1	1
	Unspecified	0	0	0	0	0	0	0	0	0	0	0	0	0	0	0	0	0	0	0	0	0
	Minibus	57	58	61	64	75	122	130	135	152	181	218	245	278	307	312	323	341	374	407	427	436
	≤ 1969	0	0	0	0	0	0	0	0	0	0	0	0	0	0	0	0	0	0	0	0	0
	1970 - 1975	0	0	0	0	0	0	0	0	0	0	0	0	0	0	0	0	0	0	0	0	0
	1976 - 1980	0	0	0	0	0	4	4	4	4	4	4	4	4	4	4	4	4	4	4	4	4
	1981 - 1985	0	0	0	0	0	1	1	1	1	1	1	1	1	4	1	1	1	1	1	1	1
	1986 - 1990	10	10	11	11	11	24	27	27	27	27	26	26	26	27	26	26	27	26	26	26	26
	1991 - 1995	16	16	16	17	19	33	34	34	35	38	43	44	44	44	44	44	44	43	43	44	43
	1996 - 2000	31	31	31	31	32	35	36	36	39	46	49	51	54	54	55	57	58	59	59	61	61
	2001 - 2005	0	1	3	5	6	7	7	7	9	10	10	10	13	15	13	14	15	17	16	21	21
	2006 - 2010	0	0	0	0	7	18	21	22	22	23	23	23	24	24	24	25	24	24	24	26	26
	2011 - 2015	0	0	0	0	0	0	0	0	15	32	62	86	102	110	111	111	112	113	114	116	117
	2016 - 2020	0	0	0	0	0	0	0	0	0	0	0	0	10	25	34	41	56	81	93	92	92
	2021 - 2025	0	0	0	0	0	0	0	0	0	0	0	0	0	0	0	0	0	6	27	36	45
	Unspecified	0	0	0	0	0	0	0	4	0	0	0	0	0	0	0	0	0	0	0	0	0
	Motorcycle	946	1349	1999	2214	3126	3945	4475	4845	5447	7482	8905	10663	11395	12276	12683	13010	13269	13456	13805	14328	14804
	≤ 1969	0	0	0	0	0	1	1	1	1	1	1	1	1	1	1	1	1	1	1	1	1
	1970 - 1975	2	2	2	2	2	2	2	2	2	2	2	2	2	2	2	2	2	2	2	2	2
	1976 - 1980	12	12	12	12	11	30	27	27	27	27	27	27	27	27	27	27	27	26	26	26	26
	1981 - 1985	37	40	41	41	41	49	48	48	48	48	48	48	48	48	48	48	48	48	48	48	48
	1986 - 1990	77	78	80	80	84	81	84	84	84	84	84	85	85	89	85	85	85	85	85	85	85
	1991 - 1995	78	80	84	93	93	175	175	175	174	170	170	197	196	207	196	197	198	197	198	198	196
	1996 - 2000	345	352	360	364	367	571	572	572	573	572	565	563	563	570	569	568	570	581	581	584	585
	2001 - 2005	395	785	1391	1399	1653	1649	1694	1706	1706	1690	1688	1732	1736	1740	1747	1746	1745	1761	1757	1759	1757
	2006 - 2010	0	0	29	223	875	1387	1872	2230	2425	3425	3465	3573	3480	3619	3545	3417	3404	3365	3419	3447	3473
	2011 - 2015	0	0	0	0	0	0	0	0	407	1463	2855	4435	5197	5390	5429	5544	5587	5617	5635	5651	5633
	2016 - 2020	0	0	0	0	0	0	0	0	0	0	0	0	60	583	1034	1375	1602	1728	1784	1813	1822
	2021 - 2025	0	0	0	0	0	0	0	0	0	0	0	0	0	0	0	0	0	45	269	714	1176
	Unspecified	0	0	0	0	0	0	0	0	0	0	0	0	0	0	0	0	0	0	0	0	0
	Quad Bike	1	3	40	41	46	53	73	93	128	194	252	322	360	386	435	473	551	583	585	599	599
	≤ 1969	0	0	0	0	0	0	0	0	0	0	0	0	0	0	0	0	0	0	0	0	0
	1970 - 1975	0	0	0	0	0	0	0	0	0	0	0	0	0	0	0	0	0	0	0	0	0
	1976 - 1980	0	0	0	0	0	0	0	0	0	0	0	0	0	0	0	0	0	0	0	0	0
	1981 - 1985	0	0	0	0	0	0	0	0	0	0	0	0	0	0	0	0	0	0	0	0	0
	1986 - 1990	0	0	0	0	0	0	0	0	0	0	0	0	0	0	0	0	0	0	0	0	0
	1991 - 1995	0	0	0	0	0	0	0	0	0	0	0	0	0	0	0	0	0	0	0	0	0
	1996 - 2000	0	0	0	0	0	0	0	0	0	0	0	0	0	0	0	0	0	0	0	0	0
	2001 - 2005	1	3	35	35	35	36	36	38	38	38	38	38	38	38	38	38	38	38	38	38	38
	2006 - 2010	0	0	5	6	11	17	37	55	75	75	92	95	95	101	102	102	104	103	104	104	104
	2011 - 2015	0	0	0	0	0	0	0	0	15	81	122	189	225	231	244	243	243	243	245	240	240
	2016 - 2020	0	0	0	0	0	0	0	0	0	0	0	0	2	16	51	90	166	190	186	187	187
	2021 - 2025	0	0	0	0	0	0	0	0	0	0	0	0	0	0	0	0	0	9	12	30	30
	Unspecified	0	0	0	0	0	0	0	0	0	0	0	0	0	0	0	0	0	0	0	0	0
	Torpedo	1	1	1	1	1	1	1	1	1	1	1	41	15	15	15	15	15	15	15	15	15
	≤ 1969	0	0	0	0	0	0	0	0	0	0	0	0	0	0	0	0	0	0	0	0	0
	1970 - 1975	0	0	0	0	0	0	0	0	0	0	0	0	0	0	0	0	0	0	0	0	0
	1976 - 1980	0	0	0	0	0	0	0	0	0	0	0	0	0	0	0	0	0	0	0	0	0
	1981 - 1985	0	0	0	0	0	0	0	0	0	0	0	0	0	0	0	0	0	0	0	0	0
	1986 - 1990	1	1	1	1	1	1	1	1	1	1	1	1	1	1	1	1	1	1	1	1	1
	1991 - 1995	0	0	0	0	0	0	0	0	0	0	0	0	0	0	0	0	0	0	0	0	0
	1996 - 2000	0	0	0	0	0	0	0	0	0	0	0	0	0	0	0	0	0	0	0	0	0
	2001 - 2005	0	0	0	0	0	0	0	0	0	0	0	0	0	0	0	0	0	0	0	0	0
	2006 - 2010	0	0	0	0	0	0	0	0	0	0	0	0	0	0	0	0	0	0	0	0	0
	2011 - 2015	0	0	0	0	0	0	0	0	0	0	0	40	14	14	14	14	14	14	14	14	14
	2016 - 2020	0	0	0	0	0	0	0	0	0	0	0	0	0	0	0	0	0	0	0	0	0
	2021 - 2025	0	0	0	0	0	0	0	0	0	0	0	0	0	0	0	0	0	0	0	0	0
	Unspecified	0	0	0	0	0	0	0	0	0	0	0	0	0	0	0	0	0	0	0	0	0
	Tractor Trailer	2	3	3	5	5	8	19	20	21	40	64	84	101	129	138	149	154	157	169	159	164
	≤ 1969	0	0	0	0	0	0	0	0	0	0	0	0	0	0	0	0	0	0	0	0	0
	1970 - 1975	0	0	0	0	0	0	0	0	0	0	0	0	0	0	0	0	0	0	0	0	0
	1976 - 1980	0	0	0	0	0	0	0	0	0	0	0	0	0	0	0	0	0	0	0	0	0
	1981 - 1985	0	0	0	0	0	0	0	0	0	0	0	0	0	0	0	0	0	0	0	0	0
	1986 - 1990	0	0	0	0	0	0	0	0	0	0	0	0	0	0	0	0	0	0	0	0	0
	1991 - 1995	1	2	2	3	3	3	3	2	2	2	2	2	2	2	2	2	2	2	2	2	1
	1996 - 2000	1	1	1	1	1	1	1	1	1	4	5	5	5	5	5	5	5	5	5	5	5
	2001 - 2005	0	0	0	0	0	1	6	6	6	6	6	6	6	6	6	6	6	6	6	6	7
	2006 - 2010	0	0	0	1	1	3	9	11	11	11	14	14	14	14	14	14	15	16	24	25	24
	2011 - 2015	0	0	0	0	0	0	0	0	1	17	37	57	67	69	71	72	72	73	71	71	72
	2016 - 2020	0	0	0	0	0	0	0	0	0	0	0	0	7	33	40	50	54	55	59	48	48
	2021 - 2025	0	0	0	0	0	0	0	0	0	0	0	0	0	0	0	0	0	0	2	2	7
	Unspecified	0	0	0	0	0	0	0	0	0	0	0	0	0	0	0	0	0	0	0	0	0
	Three-wheeler truck	0	0	0	0	0	2	2	2	2	3	3	4	4	4	4	4	4	4	4	4	4
	≤ 1969	0	0	0	0	0	0	0	0	0	0	0	0	0	0	0	0	0	0	0	0	0
	1970 - 1975	0	0	0	0	0	0	0	0	0	0	0	0	0	0	0	0	0	0	0	0	0
	1976 - 1980	0	0	0	0	0	0	0	0	0	0	0	0	0	0	0	0	0	0	0	0	0
	1981 - 1985	0	0	0	0	0	0	0	0	0	0	0	0	0	0	0	0	0	0	0	0	0
	1986 - 1990	0	0	0	0	0	0	0	0	0	0	0	0	0	0	0	0	0	0	0	0	0
	1991 - 1995	0	0	0	0	0	0	0	0	0	0	0	0	0	0	0	0	0	0	0	0	0
	1996 - 2000	0	0	0	0	0	0	0	0	0	0	0	0	0	0	0	0	0	0	0	0	0
	2001 - 2005	0	0	0	0	0	2	2	2	2	3	3	4	4	4	4	4	4	4	4	4	4
	2006 - 2010	0	0	0	0	0	0	0	0	0	0	0	0	0	0	0	0	0	0	0	0	0
	2011 - 2015	0	0	0	0	0	0	0	0	0	0	0	0	0	0	0	0	0	0	0	0	0
	2016 - 2020	0	0	0	0	0	0	0	0	0	0	0	0	0	0	0	0	0	0	0	0	0
	2021 - 2025	0	0	0	0	0	0	0	0	0	0	0	0	0	0	0	0	0	0	0	0	0
	Unspecified	0	0	0	0	0	0	0	0	0	0	0	0	0	0	0	0	0	0	0	0	0
	SUVs and CUVs	928	1028	1244	1412	1517	1884	2067	2158	2460	2977	3561	4050	4489	4863	5137	5367	4698	4709	4806	4966	4878
	≤ 1969	3	3	3	3	3	3	3	3	3	3	3	3	3	6	3	3	3	3	3	3	3
	1970 - 1975	4	4	4	4	4	6	7	7	6	6	6	6	6	6	5	5	5	5	5	5	5
	1976 - 1980	33	34	35	36	36	44	50	50	50	50	50	52	51	57	52	52	51	50	50	50	50
	1981 - 1985	50	54	55	55	55	65	68	67	68	59	59	61	61	62	61	61	59	58	54	53	53
	1986 - 1990	133	139	141	143	146	178	195	196	197	197	196	196	199	201	198	201	201	201	193	193	195
	1991 - 1995	262	269	273	281	278	407	412	412	431	458	501	507	512	519	515	517	518	518	518	517	521
	1996 - 2000	329	338	357	368	377	455	458	460	505	644	747	834	887	939	990	1031	1071	1071	1094	1111	1094
	2001 - 2005	114	187	375	388	390	415	445	439	447	468	478	509	526	537	547	578	587	588	597	616	620
	2006 - 2010	0	0	1	134	228	311	429	505	613	684	749	819	869	917	998	1042	710	690	709	758	696
	2011 - 2015	0	0	0	0	0	0	0	0	140	408	772	1063	1285	1366	1379	1407	1136	1090	1099	1122	1064
	2016 - 2020	0	0	0	0	0	0	0	0	0	0	0	0	90	253	389	470	357	429	438	450	422
	2021 - 2025	0	0	0	0	0	0	0	0	0	0	0	0	0	0	0	0	0	6	46	88	155
	Unspecified	0	0	0	0	0	0	0	19	0	0	0	0	0	0	0	0	0	0	0	0	0
	Fuente: Registro Único para la Administración Tributaria Municipal
	Instituto Nacional de Estadística
	(1) El RUAT, por razones técnicas tributarias realizó el cambio del nombre de la categoría Ómnibus a Bus, debido a la implementación del proceso de homologación de esta clase de vehículos en todos los municipios.
	(2) La categoría de “Maquinaria Pesada” es incorporada por el RUAT para su respectivo registro a partir del año 2018, a solicitud de los gobiernos municipales en el marco de sus competencias. Cabe señalar que al interior de esta categoría están comprendidas las siguientes: autohormiguera, autocargable, cargador, compactador, excavador, excavadora, tractor, retroexcavadora entre los más representa…
	(3) Año comercial de lanzamiento al mercado.
	(4) El RUAT, a solicitud de los gobiernos municipales, en el 2017 implementó la actualización de la tarjeta de operación anual para la categorización del tipo de Servicio Público. Por lo que algunos de los vehículos que no cumplieron con este requisito, están registrados en el tipo de Servicio Particular a partir de 2017.
	(5) A partir del año 2019, el RUAT por razones tributarias y a solicitud de los gobiernos municipales, implementa el proceso de homologación de la clase de vehículo Ambulancia.

## Sheet: Natural gas vehicles
	BOLIVIA: NATURAL GAS VEHICLE CONVERSIONS BY VEHICLE TYPE PER YEAR SINCE 2017 - 2023
	(In number of vehicles)
	DEPARTAMENT / TYPE OF VEHÍCLE	2017	2018	2019	2020	2021	2022(p)	2023(p)
	TOTAL	15215	13925	13866	2191	10955	15487	9283
	CHUQUISACA	811	677	719	111	591	754	503
	AMBULANCE	0	1	0	0	1	0	0
	AUTOMOBILE	288	278	297	15	209	331	222
	URBAN BUS	0	0	1	0	0	1	0
	TRUCK	3	4	3	9	11	8	13
	PICK-UP TRUCK	100	52	68	35	67	73	38
	VAN	2	1	1	2	5	19	3
	JEEP	18	9	13	2	16	1	3
	URBAN BUS	5	6	12	2	0	0	4
	MINIBUS	20	20	12	21	36	21	19
	OMNIBUS	0	2	0	0	0	0	0
	SUVs and CUVs	375	304	312	25	246	300	201
	LA PAZ	3520	2810	2642	94	3511	3844	1598
	AMBULANCE	0	0	0	0	1	1	0
	AUTOMOBILE	466	313	188	0	243	235	157
	TRUCK	71	18	40	31	61	54	32
	PICK-UP TRUCK	125	89	83	58	115	121	86
	VAN	38	20	19	0	41	52	25
	JEEP	15	18	13	1	13	18	9
	URBAN BUS	16	3	5	3	7	2	3
	MINIBUS	1785	1703	1835	0	2512	2455	814
	OMNIBUS	4	1	2	0	1	1	1
	SUVs and CUVs	997	643	457	1	517	904	470
	VOLVO TRUCKS	3	2	0	0	0	1	1
	COCHABAMBA	4756	4795	5210	1138	3002	4913	3131
	AMBULANCE	0	0	0	0	0	1	2
	AUTOMOBILE	872	900	1014	8	567	1037	569
	URBAN BUS	2	0	1	2	1	5	8
	TRUCK	36	63	85	123	147	199	163
	PICK-UP TRUCK	274	352	395	220	389	536	483
	VAN	85	99	63	18	31	81	40
	JEEP	17	62	73	0	52	73	48
	URBAN BUS	24	23	25	11	12	18	17
	MINIBUS	1726	1747	1780	686	611	1141	804
	OMNIBUS	1	0	5	2	0	1	1
	SUVs and CUVs	1718	0	1769	68	1192	1821	995
	VOLVO TRUCKS	1	1549	0	0	0	0	1
	ORURO	825	721	783	144	419	826	604
	AUTOMOBILE	129	97	83	0	68	105	74
	TRUCK	0	0	2	3	4	5	5
	PICK-UP TRUCK	33	1	20	4	5	29	19
	VAN	5	26	5	2	4	12	15
	JEEP	12	11	4	0	3	1	4
	URBAN BUS	2	6	1	0	0	398	2
	MINIBUS	308	1	449	132	171	0	307
	OMNIBUS	1	313	0	0	0	0	0
	SUVs and CUVs	335	266	218	3	164	276	178
	VOLVO TRUCKS	0	0	1	0	0	0	0
	POTOSÍ	458	195	110	49	142	103	100
	AUTOMOBILE	164	71	46	2	53	47	45
	URBAN BUS	0	0	0	1	0	0	1
	TRUCK	3	3	0	1	1	0	0
	PICK-UP TRUCK	40	19	12	25	11	6	8
	VAN	1	8	0	0	2	1	1
	JEEP	18	4	3	0	7	3	2
	URBAN BUS	0	0	0	3	2	0	0
	MINIBUS	45	20	9	6	16	9	8
	SUVs and CUVs	187	70	40	11	50	37	35
	SANTA CRUZ	4845	4727	4402	655	3290	5047	3347
	AMBULANCE	0	0	0	0	0	0	1
	AUTOMOBILE	1264	1150	1044	3	696	1341	690
	URBAN BUS	76	0	1	10	68	181	194
	TRUCK	23	67	90	100	160	180	216
	PICK-UP TRUCK	186	383	395	176	447	621	519
	VAN	37	44	55	10	47	47	41
	JEEP	61	111	87	1	105	114	67
	URBAN BUS	441	457	325	150	138	177	176
	MINIBUS	852	744	670	184	347	424	338
	OMNIBUS	5	2	0	1	9	8	3
	SUVs and CUVs	1900	1769	1735	20	1273	1954	1102
	Fuente: ENTIDAD EJECUTORA DE CONVERSIÓN A GAS NETURAL VEHICULAR EEC-GNV
	INSTITUTO NACIONAL DE ESTADÍSTICA
	(p): Preliminar

## Sheet: Gasoline vehicles
			Year	2020	2021	2022	2023
		Passenger cars
			Automobile	329206	338337	344499	352448
			Van	13931	14360	14610	14925
			Jeep	61105	61583	62478	63089
			Minibus	86628	86085	84373	84312
		Light-duty trucks (Pick-up trucks)
			Pick-up truck	187794	194340	199802	207046
		light-duty trucks, SUVs
			SUVs and CUVs	521568	538313	554561	573599
		Breakdown		0.569068	0.553752	0.537132	0.524329
